# Supplementary material for: Factors Associated with the Retinal Nerve Fiber Layer Loss after Acute Primary Angle Closure: A Prospective EDI-OCT Study
Source: PLoS One. 2017 Jan 31;12(1):e0168678. doi: 10.1371/journal.pone.0168678 (PMC5283663; doi:10.1371/journal.pone.0168678)
Supplement: S1 Table — (XLSX) [file pone.0168678.s001.xlsx]

## Sheet: Sheet1
serial number	age (years)	sex (1:male, 2: female)	OCT RNFL loss (µm) (1: present 0: absent)	duration between symptom onset and LI (hour)	cataract surgery during FU (1: yes, 0: no)	BCVA at attack (LogMAR)	BCVA after remission (LogMAR)	refractive error (diopter)	axial length (mm)	central corneal thickness (µm)	IOP (mmHg)									global RNFL thickness (µm)					PLT (µm)					LCD (µm)					BMO diameter (µm)					JCT (µm)					IOP (mmHg) of contralateral eye		global RNFL thickness (µm) of contralateral eye		PLT (µm) of contralateral eye
											at attack	post_LI	1 week	1 month	3 month	6 month	12 month	%IOP reduction	IOP re-elevation	1 week	1 month	3 month	6 month	12 month	1 week	1 month	3 month	6 month	12 month	1 week	1 month	3 month	6 month	12 month	1 week	1 month	3 month	6 month	12 month	1 week	1 month	3 month	6 month	12 month	1 week	12 month	1 week	12 month	1 week
1	61	2	1	21	0	1	0.05	3.25	21.31	569	45	14	16	15	15	15	13	68.89	0	147	125	115	109	106	160.8	150	144.6	144.6	142.6	508.2	505	502	501.8	470	1592	1590	1580.1	1569	1601	146.5	145	140	143.67	148.5	15	14	114	114	52.3333
2	61	2	1	90	1	0.7	0.4	-1	22.12	615	36	10	16	10	10	10	10	72.22	0	89	89	87	81	81	540.9	391.1	377	319.4	327	410.57	391.28	367.8	371.8	338.4	1275	1208.2	1208.2	1236.4	1292.8	100	96	93.5	94.17	101.33	14	11	133	134	355.667
3	63	2	1	14	1	1	0.15	3.63	22.23	563	38	9	9	9	10	11	9	76.32	0	125	106	104	113	109	427.1	308.8	287.2	305.6	317	450	414.6	420.8	408	405	1244.9	1269.8	1301.6	1335	1354.6	115	111.33	117.83	113.33	115.67	11	10	114	120	131.333
4	60	2	0	30	1	1	0.4	0.63	22.55	640	41	21	12	12	15	10	12	48.78	0	119	101	103	97	96	310.9	226.2	231.6	209	214.2	500	501.4	457	473.8	479	1337.8	1364.6	1414.6	1389	1377	149	144	153	157	159	13	14	94	92	245.667
5	59	2	1	21	1	2.3	0.05	2.5	23.67	601	57	10	50	6	21	9	9	82.46	1	134	114	51	48	47	160.8	130	125	122	125	439.4	418.75	416.6	400	388	1357.8	1350	1306.2	1300	1331.6	85.67	90	92.67	92	98.17	12	13	121	122	103
6	59	2	1	21	1	2.6	0.4	1.75	23.6	606	56	12	53	6	15	7	8	78.57	1	182	155	42	40	40	225	162.7	151.6	139.5	155.2	413.6	394.16	378.4	370	363	1379.4	1407	1340.4	1331	1393.6	114	112	115.17	120	123.5	13	12	124	123	113
7	57	2	1	60	1	0.22	0.3	0.88	21.99	594	51	33	10	14	10	12	11	35.29	1	115	107	91	78	66	327.6	236.9	491.4	393	293.6	437.6	417.03	395.6	408.2	385.2	1352.2	1379.2	1322.6	1390	1170.8	109	110	112.5	112.5	113.83	11	13	76	79	280
8	66	2	1	14	1	1	0.22	-0.13	22.03	575	51	12	9	9	9	8	8	76.47	0	119	86	77	73	69	390.6	259	251.8	235	237.4	231	218.2	206.4	208.05	205	1389.2	1289.4	1283.4	1274.4	1231.4	135.83	133.33	130.33	131.2	127	13	10	82	79	172.667
9	55	2	0	1	1	0.3	0	2.5	21.6	545	38	22	7	12	11	10	12	42.11	0	132	112	113	108	107	516.5	373.4	370	368.6	357	555.51	529.4	500	506.8	536.8	1620	1615	1626.6	1615.2	1616.8	180	182	181	173	175	13	12	109	106	303.667
10	51	2	0	21	1	1	0.1	-0.25	22.17	576	35	10	12	12	14	12	13	71.43	0	136	116	116	110	112	232.2	161.4	155.6	134.2	146.8	390	386.4	363.22	347.2	358.8	1306.1	1332.2	1342.4	1333	1353.4	185	184.33	183	184	179	10	11	115	110	102
11	68	2	0	7	1	2.3	0	1	22.53	657	40	16	12	12	15	14	13	60	0	158	59	52	49	46	423.8	162	156.2	147.6	149.8	390.4	370.8	348.55	350.2	370	1442	1402	1440.1	1430	1435	42.33	37	36.5	35.83	37.3	13	12	106	106	272
12	64	1	0	14	1	0.82	0.22	0.88	21.66	586	67	9	13	9	14	10	12	86.57	0	201	132	113	107	106	830.4	633.4	610.6	561.7	570.2	410.8	402.2	400	403.2	406.83	1345	1383.6	1383.6	1335.6	1363.8	240	235.17	240.3	239.3	238	11	12	113	n/a	496
13	71	1	0	1	1	0.4	0.1	3.38	22.37	594	51	7	8	12	14	10	11	86.27	0	107	110	111	111	107	79	52.1	77	82.8	83	618.2	617	617.6	613	612.8	1454.6	1483.7	1511.2	1472.8	1481.6	227	220	225	221	223.83	13	10	110	106	77.3333
14	75	1	0	1	0	0.1	0.1	1.25	22.4	527	31	12	13	14	13	14	12	61.29	0	92	85	84	83	82	251.4	240	235	238.6	242.2	468.6	450	430	446.4	450.42	1243.8	1268.7	1262.8	1254	1261.2	155.83	160	161	155	154	20	17	102	101	110.667
15	73	2	0	2	1	0.7	0.1	-0.75	23.67	558	53	7	6	16	14	9	11	86.79	0	111	108	106	104	103	257	185.8	190	193.4	192	599	592.2	570	569.8	574.6	1329.8	1356.4	1292.4	1283.4	1317.4	171	165.67	166	168	161	15	13	92	99	139
16	52	2	1	45	0	0.82	-0.08	0.5	22.76	556	55	12	13	14	14	13	13	78.18	0	82	78	73	69	68	97.6	85	83.6	76.9	79.2	726.4	692.26	699	704.59	711.6	1455.2	1484.3	1518.8	1508.2	1507.4	194	192	193.83	194	192.5	13	16	89	89	126.333
17	63	2	1	30	1	0.4	0.3	1.25	22.29	594	56	14	15	48	11	10.5	17	75	1	94	80	53	50	46	120.3	87	91.2	93.2	94.6	562.43	536	449.2	451.4	455.46	1410.6	1438.8	1468.8	1453.6	1430.3	119	125	120	117	115.4	12	13	101	105	166
18	70	2	1	21	0	1.7	0.15	1	22.1	586	37	12	11	11	11	10	12	67.57	0	103	92	89	85	84	360	315.6	337	310	314.7	224.8	207	220.8	222.57	210	1306	1269.6	1222.6	1250	1324.3	105.5	101	102.83	105.4	102.5	12	12	n/a	n/a	n/a
19	66	1	0	14	1	0.4	0.3	-3.25	23.53	557	29	16	11	11	11	11	10	44.83	0	104	105	106	102	97	286	300	310	335.6	295.4	390.6	385	380	380.6	384.2	1263.6	1250	1187.7	1179.4	1178.2	107.33	105	106	107.9	107.8	7	8	87	82	315.333
20	70	2	0	7	1	0.52	0	-1.13	22.37	573	64	22	6	10	13	15	13	65.63	0	139	120	103	102	103	89.8	64.9	62.6	61.6	67.2	557.29	569.15	535	526.2	543.2	1791.1	1742.8	1742.8	1791.6	1816.2	154	152	154	161.33	152	12	12	110	109	72.6667
21	82	2	1	14	1	2.1	0.15	-0.75	22.23	564	62	10	10	10	10	10	10	83.87	0	123	87	66	58	57	116.6	84.3	157.2	161.8	164.2	642.6	612.4	574	572.6	577.75	1499.2	1529.2	1525	1507.2	1520.2	97	102	100	99.33	97	10	10	122	116	83.3333
22	73	1	0	7	1	0.15	0.15	-1.25	23.92	613	40	13	16	18	23	13	12	67.5	1	131	111	86	82	81	552	450	433.8	424.4	430.8	470.2	448.1	440	440.6	456	1325.6	1320	1303.3	1294.2	1344.2	159	150	143	131.17	140	15	13	108	n/a	306.667
23	82	2	1	2	1	0.82	0.3	3.13	21.11	577	70	12	13	21	12	13	13	82.86	1	115	98	65	62	61	536.8	388.1	374.1	351.8	357.1	354.4	337.74	330	331.4	307	1235.2	1259.9	1275.1	1266.2	1252.5	123	125	122	120.83	120	13	13	97	n/a	491
24	57	2	0	2	0	2.1	0.15	3.38	22.3	567	48	9	9	10	12	13	10	81.25	0	120	111	108	108	107	150	137.2	139.8	133.2	135.2	359	336.6	347	344.2	347.3	1753.7	1788.8	1761.6	1771.4	1770.3	122	117	120	115.83	117	10	9	109	113	233
25	72	2	0	7	1	0.4	0.4	3.5	21.42	575	44	12	11	16	17	13	12	72.73	0	107	105	104	99	97	250	230	228.4	210.1	209.4	340.8	340	346.8	340	323.2	1481.6	1511.2	1581.8	1570.7	1501.2	55.5	51	59	54	58.83	8	10	91	90	233
26	71	1	0	14	1	0.52	0.05	1.13	22.24	534	55	18	16	16	14	16	13	67.27	0	135	116	100	86	85	107.4	100	96.4	96	98.6	467.4	457	450	453.6	454.6	1401.2	1429.2	1405	1391.4	1453.8	200	211	205	207	208.33	16	15	96	96	130
27	66	2	0	1	1	1.7	0.05	2.75	21.55	579	50	18	9	6	4	4	5	64	0	104	105	113	107	104	162.2	160	168.8	155.3	151.8	252.2	240.35	234	235.87	229.2	1455.8	1484.9	1469.4	1459.1	1490	133.17	142	144.5	140	148.33	7	5	81	81	125.667
28	70	2	0	5	1	2.3	0.05	-0.5	22.1	525	51	19	13	12	14	13.5	14	62.75	0	169	145	64	61	60	573.2	490.6	427	392.8	398.7	427.2	418.4	401.6	400	410	1380.2	1372.2	1340.8	1331.4	1370	105.33	90	89.67	95	95.17	12	13	107	107	303
29	65	1	0	1	1	1.22	0.15	0.13	23.36	555	44	10	12	16	13	14	12	77.27	0	116	110	110	105	103	441.6	410	411	378.1	383.8	343.4	340	338	340.7	335	1431.6	1460.2	1482.2	1471.8	1451.6	134.5	130	132	132.5	135	12	10	114	115	319
30	65	1	0	1	1	0.7	0.22	0.63	23.27	564	48	8	11	13	12	13	13	83.33	0	116	115	113	107	106	520	480	468.4	430.9	437.4	346.6	330.31	329	331.63	334.62	1305.2	1331.3	1412.6	1402.7	1323.5	115.17	117	111.67	115	114.2	11	12	114	113	350
[truncated: 7 more columns]
